# Supplementary material for: Oviposition by a lycaenid butterfly onto old host parts is adaptive to avoid interference by conspecific larvae
Source: PLoS One. 2021 May 26;16(5):e0252239. doi: 10.1371/journal.pone.0252239 (PMC8153488; doi:10.1371/journal.pone.0252239)
Supplement: S1 File — (XLSX) [file pone.0252239.s001.xlsx]

## Sheet: Figure 1
Shinrin Park	Eggs	Larvae
Unopened buds	10	6
Young leaves	90	264
Full-expanded leaves	31	162
Old parts (leaf)	123	8
Old parts (stem)	194	15
Total	448	455
Hasuike Park	Eggs	Larvae
Unopened buds	18	4
Young leaves	45	412
Full-expanded leaves	42	193
Old parts (leaf)	515	8
Old parts (stem)	98	2
Total	718	619

## Sheet: Figure 2
Shinrin Park	Number of host shoots with young leave	Egg laid on fresh parts	Eggs laid on old parts	% eggs laid on old parts
2015-07-03	39	0	3	1
2015-07-17	19	0	5	1
2015-07-25	48	3	4	0.571429
2015-07-31	74	4	8	0.666667
2015-08-07	69	16	47	0.746032
2015-08-14	95	24	15	0.384615
2015-08-23	173	13	56	0.811594
2015-08-28	158	6	47	0.886792
2015-09-04	190	6	29	0.828571
2015-09-12	89	4	35	0.897436
2015-09-17	99	5	49	0.907407
2015-09-25	106	1	12	0.923077
2015-10-03	92	6	5	0.454545
2015-10-07	49	2	3	0.6
2015-10-21	34	0	3	1
Hasuike Park	Number of host shoots with young leave	Egg laid on fresh parts	Eggs laid on old parts	% eggs laid on old parts
2015/6/5	76	0	0
2015/6/19	66	3	6	0.666667
2015/7/3	121	7	35	0.833333
2015/7/17	103	0	8	1
2015/7/24	153	0	15	1
2015/7/31	271	7	19	0.730769
2015/8/8	262	5	19	0.791667
2015/8/14	277	1	16	0.941176
2015/8/21	181	4	43	0.914894
2015/8/28	215	6	41	0.87234
2015/9/4	299	2	104	0.981132
2015/9/12	252	3	109	0.973214
2015/9/17	222	3	91	0.968085
2015/9/25	176	0	34	1
2015/10/3	175	2	11	0.846154
2015/10/7	101	1	12	0.923077
2015/10/14	93	0	10	1
2015/10/21	68	0	16	1
2015/10/28	42	0	12	1
2015/11/4	18	0	12	1

## Sheet: Figure 4
	Fresh	Old
First	8	6
Second	2	0
Third	4	0
Fourth	2	0
Pupation	2	0

## Sheet: Figure 5
Census site	Egg position	Fallen	Remain	Total
Shinrin	Fresh part	1	3	4
Shinrin	Old	4	6	10
Hasuike	Fresh	1	24	25
Hasuike	Old	8	59	67
Fudougaura	Fresh	3	4	7
Fudougaura	Old	22	17	39

## Sheet: Figure 6
Census year	Census site	Oviposition site	Unparasiized	Trichogramma	Telenomus	Total
2014	Shinrin	Fresh	0	4	0	4
		Old	28	3	3	34
	Hasuike	Fresh	10	0	0	10
		Old	13	0	0	13
2016	Shinrin	Fresh	5	1	0	6
		Old	29	2	6	37
	Hasuike	Fresh	2	1	0	3
		Old	11	2	0	13
